# Supplementary material for: Formation and Growth of Intermetallic Compounds during Reactions between Liquid Gallium and Solid Nickel
Source: Materials (Basel). 2021 Sep 30;14(19):5694. doi: 10.3390/ma14195694 (PMC8510494; doi:10.3390/ma14195694)
Supplement: Supplementary file 1 [file materials-14-05694-s001.zip]

Archive with 1 entries (1 files):
- materials-1386677-supplementary.pdf
